# Supplementary material for: Matrisome analysis of intrahepatic cholangiocarcinoma unveils a peculiar cancer-associated extracellular matrix structure
Source: Clin Proteomics. 2019 Oct 30;16:37. doi: 10.1186/s12014-019-9257-x (PMC6821022; doi:10.1186/s12014-019-9257-x)
Supplement: Supplementary file 1 — Additional file 1. Mass spectrometry data reports for iCCA and NCT samples. [file 12014_2019_9257_MOESM1_ESM.xlsx]

## Sheet: Patients
Patient ID	Sex	Age	Specimens
1	M	70	NCT; iCCA
2	F	57	NCT; iCCA
3	M	72	NCT; iCCA
4	M	69	NCT; iCCA
5	F	54	NCT; iCCA
6	M	71	NCT; iCCA
7	F	76	NCT; iCCA
8	M	70	NCT; iCCA
9	F	67	NCT; iCCA
NCT: non-cancerous liver tissue
iCCA: Intrahepatic cholangiocarcinoma

## Sheet: All Protein scores
	PROTEIN SCORES
GENE NAME	NCT 1	NCT 2	NCT 3	NCT 4	NCT 5	NCT 6	NCT 7	NCT 8	NCT 9	iCCA 1	iCCA 2	iCCA 3	iCCA 4	iCCA 5	iCCA 6	iCCA 7	iCCA 8	iCCA 9
FGB	3.05499	2.24033	3.66599	3.05499	5.09165	3.25866	0.41	0.41	0	0	1.83299	0	0.610998	0.407332	0.610998	0	2.85	2.24
FGG	2.86976	1.98675	2.42826	1.54525	4.63576	2.86976	0	0	0	0	0.662252	0.441501	0.883002	0	0	0	0.66	1.54
ELN	4.3257	3.56234	0	0.763359	2.4173	2.16285	3.18	0.51	4.96	1.27226	0.381679	0	0	0.763359	0.763359	0	0	0.89
VTN	2.92887	1.46444	0.41841	1.88285	1.25523	3.34728	1.25	0.42	1.46	0	0	1.04603	0.83682	0	1.25523	0.63	0.63	1.05
MFAP4	1.96078	1.17647	0	1.56863	1.17647	3.13725	0	0	1.18	0	0	0	0	0	1.96078	0	0	1.96
MFAP2	2.73224	1.0929	0	0	0	1.63934	1.09	0	0	0	2.18579	0	0	1.0929	1.63934	0	0	1.09
TGFBI	1.02489	0.585652	1.02489	1.31772	1.02489	1.02489	0	0	0	0	0	1.75695	0.439239	1.1713	2.78184	0	0.29	1.9
FGA	1.03926	0.923788	1.38568	0.923788	2.194	1.15473	0	0.23	0	0	0.461894	0.230947	0	0	0	0	0.35	0.81
FBN1	1.5674	1.49774	0.905608	0.766284	0.940439	1.11459	1.21	0.66	0.42	0.383142	1.04493	0.417973	0.766284	0.696621	0.97527	0.35	0	0.52
EMILIN1	1.9685	1.08268	1.1811	0.984252	1.1811	1.5748	1.28	0.29	0.39	0	0.984252	0.295276	0.295276	0.19685	0.787402	0	0	0.88
FN1	0.922045	0.628667	1.04778	0.922045	1.25733	1.1316	0	0.17	0	0.125733	0.71249	0.754401	0.628667	0.251467	0.71249	0.21	0.84	0.96
FBLN5	0.669643	0.669643	0	0.669643	0.669643	0.892857	0.45	0	0.67	0	0.892857	0	0.446429	0.669643	0.669643	0	0	0.7
SRPX	1.50862	0.646552	0	0	0.431034	1.93966	0.65	0	1.29	0	0	0	0	0	0.431034	0	0	0
MFAP5	1.7341	0	0	0	0	1.15607	1.16	0	0	0	0	0	0	0	0	0	0	1.16
DPT	1.49254	0	0	0	0.995025	0	0	0	0	0	0	0	0	0	1.49254	0	0	0
EFEMP1	0.40568	0	0	0.40568	0.40568	0.608519	0	0	0	0.40568	0	0	0.40568	0	0.40568	0	0	0.61
LAMA5	0.189445	0	0	0	0.162382	0.108254	0	0	0.16	0	0	0	0	0	0	0	0	0
LAMC1	0.186451	0	0	0	0.248602	0	0.17	0	0	0	0	0	0	0	0	0	0	0
LAMB2	0.222469	0	0	0	0.389321	0	0.17	0	0.17	0	0	0	0	0	0	0	0	0
POSTN	0	0	0.239234	0.239234	0.239234	0.239234	0	0	0	1.67464	1.19617	3.34928	2.99043	2.39234	2.99043	1.2	1.08	3.59
COL1A1	5.94262	5.25956	4.09836	3.14208	4.37158	3.62022	3.48	3.62	3.48	4.98634	6.08575	0.751366	2.11749	3.75683	3.00546	2.32	1.3	1.5
COL1A2	4.75842	4.75842	3.14788	2.85505	3.73353	2.63543	3.81	2.93	3.44	2.78184	5.92972	0.805271	2.12299	3.58712	2.63543	1.1	1.1	1.77
COL6A3	0.912811	0.283286	0.75543	0.849858	1.25905	0.692477	0.06	0	0	0.188857	1.57381	0.535096	0.220334	0.944287	0.50362	0	0	1.64
COL6A1	1.26459	0.389105	0.77821	0.972763	1.36187	0.77821	0	0	0	0.389105	1.16732	0.486381	0	0.972763	0.389105	0	0	1.94
COL4A1	1.01857	0.958658	0.659077	0.718993	0.838826	0.718993	0.96	1.32	0.9	0.359497	0.898742	0.479329	0.179748	0.479329	0.77891	0	0	0
COL4A2	0.350467	0.642523	0.46729	0.46729	0.408879	0.350467	0.88	0.82	0.76	0	0.525701	0.233645	0.116822	0.116822	0.408879	0	0	0
COL3A1	0	0	0	0	0	0	0	0	0	2.79673	0	0	0	2.72851	0	0	0	2.73
COL6A2	0.490677	0.294406	0.392542	0.686948	0.981354	0.392542	0	0	0	0.196271	0.883219	0.196271	0	0.490677	0.294406	0	0	1.37
COL5A1	0.326442	0	0	0	0	0	0.6	0.38	0.43	0	0.761697	0	0.380849	0.54407	0.489663	0	0	0.76
COL14A1	0.501114	0.167038	0.445434	0.111359	0.389755	0.167038	0	0	0.11	0	0.111359	0	0	0.111359	0.167038	0	0	0
COL21A1	0.208986	0.208986	0	0	0	0	0	0	0.21	0	0	0	0	0	0	0	0	0
COL5A2	0	0	0.200133	0.200133	0	0	0.6	0.4	0	0.200133	0	0	0	0	0	0	0	0.4
COL12A1	0	0	0	0	0	0	0	0	0	0	0	0.359125	0	0	0.359125	0	0	0.36
PRG2	1.8018	2.25225	0	0	1.8018	2.25225	0	1.8	0	0	0	0	0	0	0	0	0	0
PRG4	0.42735	0.14245	0	0.2849	0.14245	0.356125	0	0	0.07	0	0	0	0	0	0	0	0	0
NPNT	0.530973	0	0	0	0	0.707965	0	0	0.35	0	0	0	0	0	0	0	0	0
HSPG2	0.341608	0.227739	0.341608	0.29606	0.273286	0.29606	0.07	0.18	0.14	0	0.204965	0.0455477	0	0	0	0	0.04	0
LUM	0.591716	0.591716	0	0	1.18343	0.887574	0	0	0	0	0.591716	0.887574	0	0.887574	1.18343	0	0	1.48
BGN	1.90217	0.815217	0	0.543478	1.3587	1.3587	0	0	1.37	0	0	0.815217	0	0	0.543478	0	0	1.09
PRELP	1.57068	1.04712	0	0	0	1.3089	0	0	0.71	0.52356	0	0.78534	0	0.78534	0.52356	0	0	1.83
VCAN	0	0	0	0	0	0	0	0	0	0	0	0	0.0588928	0	0.147232	0	0	0
ANXA7	0	0	0.409836	0	0	0	0	0	0	0	0	0	0	0	0	0	0	0
ANXA4	0	0	0	0	0	0	0	0	0	0	0	0	0	0.626959	0	0	0	0
LGALS4	0	0	0.928793	0.928793	0	0	0	0.92	0	0	0	0	0	0	0	0	0	0
MUC2	0	0	0	0	0	0	0	0	0	0	0	0	0	0	0	0.87	0	0
MUC5B	0	0	0	0	0	0	0	0	0	0	0	0	0	0	0	0.07	0	0
TIMP3	3.31754	2.36967	0	1.4218	1.89573	2.36967	1.9	0	2.84	0	0	0	0	0	2.36967	0	0	2.37
TGM2	0.873362	0.436681	1.4556	0.727802	0.727802	0.291121	0	0	0	0	0.291121	0	0	0	0	0	0.44	0
AMBP	1.13636	0.852273	0	0	0.568182	0.852273	0	0	0	0	0	0	0	0	0	0	0	0
HRG	0	0.380952	0	0.380952	0.380952	0	0	0	0	0	0	0	0	0	0	0	0	0
ELANE	0	0	0	0	0	0	0	0	0	0	0	0	0	0.329308	0	0	3	0
INHBE	4.57143	1.14286	0	4	1.42857	5.42857	0.57	1.71	1.43	0	0	0	0.571429	0	1.42857	0	0	0.57
CXCL12	3.22581	0	0	0	0	5.37634	0	0	2.15	0	0	0	0	0	2.15054	0	0	4.3
ANGPTL6	1.70213	0.638298	0	0	0.638298	2.55319	0	0	0	0	0	0	0	0	0.851064	0	0	0
WNT10A	0.719424	0.719424	0	0	0	0	0	0	0	0	0	0	0	0	0	0	0	0
Protein scores were calculated as (total unique peptide counts/number of amino acids)*100
Gene Names according to Uniprot Database

## Sheet: NCT 1
Proteinpilot Unused Score	Proteinpilot Total Score	% of Coverage Sequence	UniProtKB Accession Number	Protein Name	Number of Unique Peptides (C.I. 95%)
70.7	70.7	64.6	P02452	Collagen alpha-1(I) chain	87
69.93	69.93	72.8	P08123	Collagen alpha-2(I) chain	65
87.15	87.15	30.5	P35555	Fibrillin-1	45
55.7	55.7	49.6	P15502	Elastin	34
55.36	55.36	32.7	P12111	Collagen alpha-3(VI) chain	29
39.01	39.01	27.5	P02751	Fibronectin	22
34.58	34.58	54.9	Q9Y6C2	EMILIN-1	20
23.51	23.51	49.3	P02462	Collagen alpha-1(IV) chain	17
24.44	24.44	43.4	P58166	Inhibin beta E chain	16
31.02	31.02	18.7	P98160	Basement membrane-specific heparan sulfate proteoglycan core protein	15
27.7	27.7	50.5	P02675	Fibrinogen beta chain	15
21.66	21.66	33.1	P04004	Vitronectin	14
24.86	24.86	40	P12109	Collagen alpha-1(VI) chain	13
20.07	20.07	49.5	P02679	Fibrinogen gamma chain	13
12.09	12.1	23.3	Q05707	Collagen alpha-1(XIV) chain	9
18.67	18.67	27	P02671	Fibrinogen alpha chain	9
16	16	51.7	Q8NI99	Angiopoietin-related protein 6	8
12.07	12.07	34	P21810	Biglycan	7
12.23	12.23	17.7	O15230	Laminin subunit alpha-5	7
12.79	12.79	40.3	P35625	Metalloproteinase inhibitor 3	7
12.72	12.72	37.3	P78539	Sushi repeat-containing protein SRPX	7
14.1	14.1	19.6	Q15582	Transforming growth factor-beta-induced protein ig-h3	7
8.06	8.06	37.7	P20908	Collagen alpha-1(V) chain	6
12.01	12.01	41.8	P08572	Collagen alpha-2(IV) chain	6
10.86	10.86	38.5	P51888	Prolargin	6
12.54	12.54	17.9	P21980	Protein-glutamine gamma-glutamyltransferase 2	6
10	10	12.5	Q92954	Proteoglycan 4	6
10.43	10.43	34.1	P12110	Collagen alpha-2(VI) chain	5
9.54	9.54	18.4	P55083	Microfibril-associated glycoprotein 4	5
7.72	7.72	33.3	P55001	Microfibrillar-associated protein 2	5
8	8	27.9	P13727	Bone marrow proteoglycan	4
7.78	7.78	15.6	P55268	Laminin subunit beta-2	4
7.72	7.72	18.2	P02760	Protein AMBP	4
5.12	5.12	27.1	Q9GZT5	Protein Wnt-10a	3
6	6	26.9	Q07507	Dermatopontin	3
6	6	14.7	Q9UBX5	Fibulin-5	3
4.63	4.63	16.5	P11047	Laminin subunit gamma-1	3
5.55	5.55	20.8	Q13361	Microfibrillar-associated protein 5	3
4.17	4.17	26.7	Q6UXI9	Nephronectin	3
5.09	5.09	32.3	P48061	Stromal cell-derived factor 1	3
2.37	2.37	24.3	P08311	Cathepsin G	2
2.77	2.77	27.5	Q96P44	Collagen alpha-1(XXI) chain	2
2.51	2.51	21.2	P07585	Decorin	2
4	4	18.5	Q12805	EGF-containing fibulin-like extracellular matrix protein 1	2
3.68	3.68	11.7	P23142	Fibulin-1	2
4.24	4.24	12.4	P51884	Lumican	2

## Sheet: iCCA 1
Proteinpilot Unused Score	Proteinpilot Total Score	% of Coverage Sequence	UniProtKB Accession Number	Protein Name	Number of Unique Peptides (C.I. 95%)
56.09	56.09	60.5	P02452	Collagen alpha-1(I) chain	73
34.61	36.5	50.1	P02461	Collagen alpha-1(III) chain	41
40.45	40.45	69.8	P08123	Collagen alpha-2(I) chain	38
27.01	27.01	32.9	Q15063	Periostin	14
14.65	14.65	11.3	P35555	Fibrillin-1	11
13.58	13.58	52.8	P15502	Elastin	10
8.53	8.53	18.9	P12111	Collagen alpha-3(VI) chain	6
8	8	46.1	P02462	Collagen alpha-1(IV) chain	6
8	8	26.9	P12109	Collagen alpha-1(VI) chain	4
5.27	5.27	10	P02751	Fibronectin	3
4.01	4.01	34.2	P05997	Collagen alpha-2(V) chain	3
4.01	4.01	11.3	P51888	Prolargin	2
3.08	3.08	23.6	P12110	Collagen alpha-2(VI) chain	2
2	2	13.4	Q12805	EGF-containing fibulin-like extracellular matrix protein 1	2

## Sheet: NCT 2
Proteinpilot Unused Score	Proteinpilot Total Score	% of Coverage Sequence	UniProtKB Accession Number	Protein Name	Number of Unique Peptides (C.I. 95%)
54.21	54.21	65.5	P02452	Collagen alpha-1(I) chain	77
58.42	58.42	69.2	P08123	Collagen alpha-2(I) chain	65
84.08	84.08	33.1	P35555	Fibrillin-1	43
44.71	44.71	52.5	P15502	Elastin	28
18.46	18.46	53.5	P02462	Collagen alpha-1(IV) chain	16
30.95	30.95	24.7	P02751	Fibronectin	15
20.52	20.52	49.7	P02675	Fibrinogen beta chain	11
17.61	17.61	33	Q9Y6C2	EMILIN-1	11
10.98	10.98	49.4	P08572	Collagen alpha-2(IV) chain	11
18.63	18.63	13.7	P98160	Basement membrane-specific heparan sulfate proteoglycan core protein	10
18.1	18.1	43.7	P02679	Fibrinogen gamma chain	9
16.93	16.93	23.7	P12111	Collagen alpha-3(VI) chain	9
16.49	16.49	24.7	P02671	Fibrinogen alpha chain	8
10.07	10.07	28.2	P04004	Vitronectin	7
10.59	10.59	33.7	P35625	Metalloproteinase inhibitor 3	5
10	10	35.1	P13727	Bone marrow proteoglycan	5
8.45	8.45	31.9	P51888	Prolargin	4
8.21	8.21	35.1	P12109	Collagen alpha-1(VI) chain	4
8.01	8.01	28.9	P58166	Inhibin beta E chain	4
7.6	7.6	20.4	Q15582	Transforming growth factor-beta-induced protein ig-h3	4
6.02	6.02	32.6	Q8NI99	Angiopoietin-related protein 6	3
6.01	6.01	26.3	P55083	Microfibril-associated glycoprotein 4	3
6	6	18.8	Q9UBX5	Fibulin-5	3
5.83	5.83	21.5	P21810	Biglycan	3
5.48	5.48	39.9	P12110	Collagen alpha-2(VI) chain	3
5.09	5.09	11.6	P21980	Protein-glutamine gamma-glutamyltransferase 2	3
5.02	5.02	17.2	P78539	Sushi repeat-containing protein SRPX	3
4.98	4.98	14.2	P02760	Protein AMBP	3
4.53	4.53	30.5	Q9GZT5	Protein Wnt-10a	3
4	4	15	Q05707	Collagen alpha-1(XIV) chain	3
4	4	19.7	Q92954	Proteoglycan 4	2
4	4	8.8	P04196	Histidine-rich glycoprotein	2
4	4	12	P55001	Microfibrillar-associated protein 2	2
3.14	3.14	36.1	Q96P44	Collagen alpha-1(XXI) chain	2
2.6	2.6	7.1	P51884	Lumican	2

## Sheet: iCCA 2
Proteinpilot Unused Score	Proteinpilot Total Score	% of Coverage Sequence	UniProtKB Accession Number	Protein Name	Number of Unique Peptides (C.I. 95%)
66.28	66.28	67	P02452	Collagen alpha-1(I) chain	88
69.38	69.38	71.5	P08123	Collagen alpha-2(I) chain	81
89.96	89.96	37.7	P12111	Collagen alpha-3(VI) chain	50
57.94	57.94	26.4	P35555	Fibrillin-1	30
33.67	33.67	23	P02751	Fibronectin	17
17.09	17.09	54.2	P02462	Collagen alpha-1(IV) chain	15
14	14	41.1	P20908	Collagen alpha-1(V) chain	14
24.68	24.68	50.1	P12109	Collagen alpha-1(VI) chain	12
19.4	19.4	34.6	Q15063	Periostin	10
16.39	16.39	40.4	Q9Y6C2	EMILIN-1	10
18.32	18.32	14.5	P98160	Basement membrane-specific heparan sulfate proteoglycan core protein	9
16.96	16.96	46	P12110	Collagen alpha-2(VI) chain	9
16.04	16.04	36.7	P02675	Fibrinogen beta chain	9
14.04	14.04	48.4	P08572	Collagen alpha-2(IV) chain	9
8	8	15.4	Q9UBX5	Fibulin-5	4
6.87	6.87	16.3	P02671	Fibrinogen alpha chain	4
6.33	6.33	27.3	P55001	Microfibrillar-associated protein 2	4
5.82	5.82	24.1	P02679	Fibrinogen gamma chain	3
4.34	4.34	41.2	P15502	Elastin	3
4	4	10	P21980	Protein-glutamine gamma-glutamyltransferase 2	2
3.54	3.54	18.5	Q05707	Collagen alpha-1(XIV) chain	2
2.94	2.94	11	P51884	Lumican	2
2.75	2.75	9.5	Q14767	Latent-transforming growth factor beta-binding protein 2	2

## Sheet: NCT 3
Proteinpilot Unused Score	Proteinpilot Total Score	% of Coverage Sequence	UniProtKB Accession Number	Protein Name	Number of Unique Peptides (C.I. 95%)
54.17	54.17	59.1	P02452	Collagen alpha-1(I) chain	60
45.72	45.72	58.3	P08123	Collagen alpha-2(I) chain	43
52.61	52.61	19.6	P35555	Fibrillin-1	26
50.96	50.96	26.2	P02751	Fibronectin	25
48.71	48.71	25.4	P12111	Collagen alpha-3(VI) chain	24
27.78	27.78	52.1	P02675	Fibrinogen beta chain	18
29.77	29.77	16.8	P98160	Basement membrane-specific heparan sulfate proteoglycan core protein	15
24.27	24.27	22.3	P02671	Fibrinogen alpha chain	12
23.48	23.48	38.7	Q9Y6C2	EMILIN-1	12
18.9	18.9	45.5	P02679	Fibrinogen gamma chain	11
15.7	15.7	35.6	P02462	Collagen alpha-1(IV) chain	11
17.96	17.96	33.3	P21980	Protein-glutamine gamma-glutamyltransferase 2	10
16.65	16.65	20.5	Q05707	Collagen alpha-1(XIV) chain	8
16.47	16.47	29.5	P12109	Collagen alpha-1(VI) chain	8
11.42	11.42	30.6	P08572	Collagen alpha-2(IV) chain	8
14.65	14.65	23.3	Q15582	Transforming growth factor-beta-induced protein ig-h3	7
9	9	33.7	P12110	Collagen alpha-2(VI) chain	4
6.01	6.01	22.5	P05997	Collagen alpha-2(V) chain	3
4.8	4.8	26.9	P56470	Galectin-4	3
4.04	4.04	18.2	P20073	Annexin A7	2
4	4	21.3	P04004	Vitronectin	2
4	4	7.3	Q15063	Periostin	2

## Sheet: iCCA 3
Proteinpilot Unused Score	Proteinpilot Total Score	% of Coverage Sequence	UniProtKB Accession Number	Protein Name	Number of Unique Peptides (C.I. 95%)
44.5	44.5	42.7	Q15063	Periostin	28
35.03	35.03	19	P02751	Fibronectin	18
31.4	31.4	18.3	P12111	Collagen alpha-3(VI) chain	17
26.19	26.19	12.7	P35555	Fibrillin-1	12
22.64	22.64	38.2	Q15582	Transforming growth factor-beta-induced protein ig-h3	12
21.96	21.96	17.3	Q99715	Collagen alpha-1(XII) chain	11
15.39	15.39	34.7	P08123	Collagen alpha-2(I) chain	11
14.01	14.01	26.4	P02452	Collagen alpha-1(I) chain	11
7.07	7.07	13.5	P02462	Collagen alpha-1(IV)	8
10.05	10.05	16.7	P04004	Vitronectin	5
10.02	10.02	19.4	P12109	Collagen alpha-1(VI) chain	5
7.14	7.14	14.8	P08572	Collagen alpha-2(IV)	4
6.02	6.02	18.6	P51884	Lumican	3
6	6	13.1	P51888	Prolargin	3
5.15	5.15	17.7	P21810	Biglycan	3
4.61	4.61	14.9	Q9Y6C2	EMILIN-1	3
4.04	4.04	3.1	P98160	Basement membrane-specific heparan sulfate proteoglycan core protein s	2
4	4	4.2	P02671	Fibrinogen alpha chain	2
3.46	3.46	14.5	P12110	Collagen alpha-2(VI) chain	2
3.33	3.33	10.8	P02679	Fibrinogen gamma chain	2
2.23	2.23	12.5	Q06828	Fibromodulin	2

## Sheet: NCT 4
Proteinpilot Unused Score	Proteinpilot Total Score	% of Coverage Sequence	UniProtKB Accession Number	Protein Name	Number of Unique Peptides (C.I. 95%)
36.8	36.8	49.2	P02452	Collagen alpha-1(I) chain	46
44.51	44.51	58.4	P08123	Collagen alpha-2(I) chain	39
52.37	52.37	27.5	P12111	Collagen alpha-3(VI) chain	27
45.04	45.04	28.4	P02751	Fibronectin	22
42.61	42.61	18.9	P35555	Fibrillin-1	22
26.2	26.2	46.6	P02675	Fibrinogen beta chain	15
19.56	19.56	46.6	P58166	Inhibin beta E chain	14
25.87	25.87	11.3	P98160	Basement membrane-specific heparan sulfate proteoglycan core protein	13
21.56	21.56	35.1	P02462	Collagen alpha-1(IV) chain	12
20.93	20.93	35.5	P12109	Collagen alpha-1(VI) chain	10
16.9	16.9	31.8	Q9Y6C2	EMILIN-1	10
14.96	14.96	27.5	Q15582	Transforming growth factor-beta-induced protein ig-h3	9
13.44	13.44	26.6	P04004	Vitronectin	9
14.01	14.01	15.4	P02671	Fibrinogen alpha chain	8
12	12	30.3	P08572	Collagen alpha-2(IV) chain	8
12.52	12.52	31.4	P12110	Collagen alpha-2(VI) chain	7
11.56	11.56	35.5	P02679	Fibrinogen gamma chain	7
10	10	21.6	P15502	Elastin	6
10.19	10.19	21	P21980	Protein-glutamine gamma-glutamyltransferase 2	5
7.27	7.27	8.8	Q92954	Proteoglycan 4	4
6.78	6.78	18.8	P55083	Microfibril-associated glycoprotein 4	4
6	6	11.8	Q9UBX5	Fibulin-5	3
6	6	19.4	P35625	Metalloproteinase inhibitor 3	3
4.03	4.03	16.7	P56470	Galectin-4	3
3.06	3.06	8	P15924	Desmoplakin	3
2	2	27.8	P05997	Collagen alpha-2(V) chain	3
4.42	4.42	17.6	Q15063	Periostin	2
4.01	4.01	22.6	P21810	Biglycan	2
4	4	17.7	Q12805	EGF-containing fibulin-like extracellular matrix protein 1	2
4	4	16.4	Q9Y2Y8	Proteoglycan 3	2
2.51	2.51	10.1	P04196	Histidine-rich glycoprotein	2
2	2.01	9.1	Q05707	Collagen alpha-1(XIV) chain	2
2	2	8.5	P55103	Inhibin beta C chain	2

## Sheet: iCCA 4
Proteinpilot Unused Score	Proteinpilot Total Score	% of Coverage Sequence	UniProtKB Accession Number	Protein Name	Number of Unique Peptides (C.I. 95%)
32.14	32.14	49	P02452	Collagen alpha-1(I) chain	31
34.1	34.1	59.4	P08123	Collagen alpha-2(I) chain	29
44.5	44.5	41.5	Q15063	Periostin	25
39.29	39.29	19.1	P35555	Fibrillin-1	22
27.16	27.16	17.1	P02751	Fibronectin	15
13.79	13.79	15.1	P12111	Collagen alpha-3(VI) chain	7
8.12	8.12	18.5	P20908	Collagen alpha-1(V) chain	7
7.54	7.54	12.6	P04004	Vitronectin	4
6	6	10.4	P02679	Fibrinogen gamma chain	4
5.3	5.3	15.1	Q15582	Transforming growth factor-beta-induced protein ig-h3	3
4.37	4.37	5.3	P02675	Fibrinogen beta chain	3
3.68	3.68	14	Q9Y6C2	EMILIN-1	3
2	2	15.1	P02462	Collagen alpha-1(IV) chain	3
4	4	2.7	P13611	Versican core protein	2
4	4	20.3	P58166	Inhibin beta E chain	2
4	4	5.1	Q9UBX5	Fibulin-5	2
3.85	3.85	18.9	Q12805	EGF-containing fibulin-like extracellular matrix protein 1	2
2.01	2.01	16.9	P08572	Collagen alpha-2(IV) chain	2

[truncated: 10 more sheets: NCT 5, iCCA 5, NCT 6, iCCA 6, NCT 7, iCCA 7, NCT 8, iCCA 8, NCT 9, iCCA 9]
